# Supplementary material for: Efficientand Robust Automated Segmentation of Nanoparticles and Aggregates from Transmission Electron Microscopy Images with Highly Complex Backgrounds
Source: Nanomaterials (Basel). 2024 Jul 9;14(14):1169. doi: 10.3390/nano14141169 (PMC11279516; doi:10.3390/nano14141169)
Supplement: Supplementary file 1 [file nanomaterials-14-01169-s001.zip]

Archive with 1 entries (1 files):
- nanomaterials-2911068-supplementary.pdf
